# Supplementary material for: CT findings of patients infected with SARS-CoV-2
Source: BMC Med Imaging. 2020 Jun 23;20:70. doi: 10.1186/s12880-020-00471-6 (PMC7309204; doi:10.1186/s12880-020-00471-6)
Supplement: Supplementary file 1 — Additional file 1. [file 12880_2020_471_MOESM1_ESM.xls]

## Sheet: clinical
index	job type	infection source	Cardiovascular disease	digestive system disease	Malignant tumor	Nervous system disease	Respiratory diseases	smoking	hypertension	diabetes	Connective tissue disease	fever	Headache	dizziness	Myalgia or fatigue	runny nose	Sore throat	Cough	Sputum production	Chest tightness	Shortness of breath	Diarrhoea	Nausea and vomiting	Severe	Short-term outcome
1	2	1	0	0	0	0	0	0	0	1	0	1	1	0	0	1	0	1	1	1	1	0	0	0	1
2	2	1	0	0	0	0	0	0	1	0	0	1	0	0	0	0	0	1	0	0	0	1	0	0	1
3	1	4	0	0	0	0	0	0	0	0	0	1	0	0	0	0	0	1	1	0	0	0	0	0	0
4	2	1	0	0	0	0	0	0	0	0	0	1	0	0	0	0	0	1	1	0	0	0	0	0	1
5	2	1	0	0	0	0	0	0	0	0	0	1	0	0	0	0	0	1	0	0	0	0	0	0	1
6	2	1	0	0	0	0	0	0	0	0	0	1	0	0	0	0	0	1	1	0	0	0	0	0	1
7	2	1	0	0	0	0	0	0	0	0	0	1	0	0	0	0	0	1	1	1	0	0	0	0	1
8	2	3	0	0	0	0	0	0	0	0	0	1	0	0	0	0	0	1	1	1	0	1	0	0	0
9	2	1	0	0	0	0	0	0	0	0	0	1	0	0	0	0	0	1	1	1		0	0	0	1
10	2	3	0	0	0	0	1	0	0	0	0	0	0	0	0	0	0	1	0	0	0	0	0	0	1
11	2	4	0	0	0	0	0	2	0	0	0	1	0	0	0	0	0	0	0	0	0	0	0	0	0
12	3	1	0	0	0	0	0	0	0	0	0	1	0	0	0	0	0	0	0	0	0	0	0	0	1
13	1	1	0	0	0	0	0	0	0	0	0	1	0	0	0	0	0	1	0	0	0	0	0	0	1
14	2	1	0	0	0	0	0	0	0	0	0	1	0	0	0	0	0	0	0	0	0	0	0	0	1
15	2	3	0	0	0	0	0	0	0	0	0	1	0	0	0	0	0	1	0	0	0	0	0	0	1
16	2	4	0	0	0	0	0	0	1	0	0	1	0	0	0	0	0	0	0	0	0	0	0	0	1
17	2	1	0	0	0	0	0	0	0	0	0	0	0	0	0	0	0	1	0	0	0	1	0	0	0
18	1	1	0	0	0	0	0	0	0	0	0	1	0	0	0	0	0	1	1	0	0	0	0	0	1
19	2	4	0	0	0	0	0	1	0	1	0	0	0	0	0	0	0	1	1	0	0	0	0	0	1
20	2	3	0	0	0	0	0	0	0	0	0	1	0	0	0	0	0	1	1	1	0	0	0	0	0
21	2	1	0	0	0	0	0	0	0	0	0	1	0	0	0	0	1	1	0	0	0	0	0	0	1
22	2	3	0	0	0	0	0	0	0	0	0	1	0	1	0	0	0	1	1	0	0	0	0	0	1
23	2	1	0	0	0	0	0	0	0	0	0	0	0	0	0	0	0	1	0	0	0	1	0	0	1
24	2	3	0	0	0	0	0	0	0	0	0	1	0	0	0	0	0	1	1	0	0	0	0	0	0
25	2	1	0	0	0	0	0	0	0	0	0	1	0	0	0	0	0	0	0	0	0	0	0	0	1
26	2	1	0	0	0	0	0	0	1	1	0	1	0	0	0	0	0	0	0	0	0	0	0	0	1
27	2	1	0	0	0	0	0	0	0	0	0	1	0	0	0	0	0	1	1	1	0	0	0	0	1
28	2	1	0	0	0	0	0	0	1	1	0	1	0	0	0	0	0	1	0	0	0	0	0	0	1
29	2	1	0	0	0	0	0	0	0	0	0	1	0	0	0	1	0	1	1	0	0	0	0	0	1
30	2	5	0	0	0	0	0	0	0	0	0	1	0	0	1	0	0	1	1	1	0	0	0	1	1
31	2	1	0	0	0	0	0	0	1	1	0	1	0	0	0	0	0	1	0	0	0	0	0	0	1
32	2	1	0	0	0	0	0	0	0	0	0	0	0	1	0	0	0	1	0	1	0	0	0	0	1
33	2	1	0	0	0	0	0	0	0	0	0	1	0	0	0	0	0	0	0	0	0	1	0	0	1
34	2	1	0	0	0	0	0	0	1	1	0	0	0	0	0	0	0	1	1	0	0	0	0	0	1
35	2	1	0	0	0	0	0	0	0	0	0	1	0	0	0	0	0	1	1	0	0	0	0	0	1
36	2	1	0	0	0	0	0	0	0	0	0	1	0	0	0	0	0	1	0	0	0	0	0	0	1
37	2	1	0	0	0	0	0	0	1	0	0	1	0	0	0	0	0	1	1	1	0	0	0	0	1
38	2	1	0	0	0	0	0	0	0	0	0	1	0	0	0	0	0	0	0	0	0	0	0	0	1
39	3	4	0	0	0	0	0	0	0	0	0	1	0	0	0	0	0	0	0	0	0	0	0	0	1
40	2	4	0	0	0	0	0	2	0	0	0	1	0	0	0	0	1	0	0	0	0	0	0	0	1
41	2	3	0	0	0	0	0	0	0	0	0	1	0	0	0	0	1	1	0	0	0	0	0	0	1
42	3	3	0	0	0	0	0	0	0	0	0	1	0	0	0	0	0	0	0	0	0	0	0	0	0
43	3	3	0	0	0	0	0	1	0	0	0	0	0	0	0	0	0	0	0	0	0	0	0	0	1
44	2	1	0	0	0	0	0	0	0	0	0	1	0	0	0	0	1	1	1	0	0	0	0	0	0
45	3	4	0	0	0	0	0	0	0	0	0	1	0	0	0	0	0	1	1	0	0	0	0	0	0
46	3	1	0	0	0	0	0	0	0	0	0	1	0	0	0	0	0	1	0	0	0	0	0	0	1
47	2	3	1	1	0	0	0	0	1	1	0	1	0	0	0	0	0	1	1	0	0	0	0	0	0
48	3	1	0	0	0	0	0	0	0	0	0	1	0	0	0	0	0	1	0	0	0	0	0	0	1
49	2	3	0	1	1	0	0	0	0	0	0	1	0	0	0	0	0	1	1	0	0	0	0	0	0
50	2	3	0	0	0	0	0	0	0	0	0	1	0	0	0	0	0	0	0	0	0	0	0	0	0
51	2	1	0	0	0	0	0	0	0	0	0	1	0	0	0	0	1	1	1	0	0	0	0	0	1
52	3	4	0	0	0	0	0	0	0	0	0	1	0	0	0	1	0	1	1	0	0	0	0	0	1
53	2	3	0	0	0	0	0	2	1	0	0	0	0	0	0	0	0	1	1	0	0	0	0	0	0
54	1	2	0	0	0	0	0	0	0	0	0	1	0	0	0	0	0	1	1	0	0	0	0	0	0
55	2	2	0	0	0	0	0	0	0	0	0	1	0	0	0	0	0	1	1	1	1	0	0	1	0
56	2	0	0	1	0	0	0	0	0	0	0	1	0	0	0	0	0	1	0	0	0	0	0	0	0
57	2	1	0	0	0	0	0	0	0	0	0	1	0	0	0	0	1	0	0	0	0	0	0	0	1
58	2	1	0	0	0	0	0	0	0	0	0	1	0	0	0	0	1	1	1	0	0	0	0	0	1
59	2	4	0	0	0	0	0	0	0	0	0	1	0	0	0	0	0	1	1	0	0	0	0	0	0
60	2	3	0	1	0	0	0	0	0	0	0	1	1	0	1	0	0	1	1	1	1	0	1	0	0
61	2	1	0	0	0	0	0	0	0	0	0	1	0	0	1	0	0	1	1	0	0	0	0	0	1
62	2	4	0	0	0	0	0	0	0	0	0	1	0	1	0	0	0	1	1	0	0	0	1	0	1
63	2	6	0	0	0	0	0	0	0	0	0	1	0	0	0	0	1	1	1	0	0	0	0	0	0
64	2	4	0	0	0	0	0	0	0	0	0	0	0	0	0	0	0	1	1	0	0	0	0	0	0
65	3	3	0	0	0	0	0	0	0	0	1	1	0	0	0	0	0	1	1	1	1	0	0	1	0
66	2	3	0	0	0	0	0	0	1	0	0	1	0	0	0	0	0	1	0	0	0	0	0	0	0
67	2	2	0	0	0	0	0	0	1	0	0	1	0	0	0	0	0	0	0	0	0	0	0	0	0

## Sheet: CT features
index	pneumonia	Location	Distribution	single lesion	Density	Interlobular septal thickening	Reversed halo sign	Air bronchogram	Bronchial wall thickening	Tree-in-bud pattern	length of major axis	cavity	Pleural thickening or pleural effusion	Intrathoracic lymph node enlargement
1	1	1	1	0	1	1	0	1	0	0		0	1	0
2	1	1	1	0	2	0	0	0	0	0		0	0	0
3	1	1	1	0	1	0	0	1	0	0		0	0	0
4	1	1	1	0	1	1	0	1	1	0		0	1	0
5	1	1	2	0	1	1	1	1	0	0		0	0	0
6	1	1	1	0	1	0	0	0	0	0		0	0	0
7	1	1	1	0	1	1	0	1	0	0		0	0	0
8	1	1	1	1	2	0	0	0	0	0	21	0	0	0
9	1	1	1	0	1	1	0	0	0	0		0	0	1
10	0
11	1	1	2	0	1	0	0	0	0	0		0	0	0
12	0
13	1	1	1	0	1	0	1	0	0	0		0	0	0
14	0
15	0
16	1	1	1	0	1	0	0	0	0	0		0	0	1
17	1	1	1	0	1	0	0	0	0	1		0	0	0
18	1	1	1	0	1	0	1	0	0	0		0	0	0
19	1	1	1	0	1	0	0	0	0	1		0	0	0
20	1	1	2	0	1	0	0	0	0	0		0	0	0
21	1	1	1	0	2	1	0	1	0	0		0	1	0
22	1	1	1	0	2	0	0	0	0	0		1	1	0
23	1	1	1	0	1	0	0	0	0	0		0	0	0
24	1	1	2	0	1	0	0	1	1	0		0	0	0
25	0
26	0
27	1	1	1	0	1	1	0	0	0	0		0	1	0
28	1	1	2	0	1	0	1	0	0	0		0	0	0
29	1	1	1	0	2	0	0	1	0	0		0	1	0
30	1	1	1	0	2	1	0	1	1	0		1	1	0
31	1	1	1	0	1	1	0	0	0	0		0	1	0
32	1	1	1	0	1	0	0	0	0	0		0	1	0
33	0
34	1	1	1	0	2	1	0	1	0	1		0	1	0
35	1	1	1	0	1	0	0	1	0	0		0	0	0
36	1	1	2	0	1	0	0	0	0	0		0	0	0
37	1	1	1	0	1	0	0	0	0	0		0	1	0
38	1	1	1	0	1	0	0	0	0	0		0	0	0
39	0
40	0
41	1	1	1	0	1	0	0	0	0	0		0	0	0
42	0
43	1	2	2	1	2	0	0	0	0	0	18	0	0	0
44	1	1	1	0	1	0	0	0	0	0		0	0	0
45	1	1	1	0	1	0	0	0	0	0		0	0	0
46	0
47	1	1	2	0	1	0	0	1	0	0	33	0	0	0
48	1	1	2	0	1	0	0	1	0	0		0	1	0
49	1	1	2	1	1	0	0	0	0	0		0	0	0
50	1	1	1	0	1	0	1	1	0	0		1	0	0
51	1	1	1	0	1	0	0	0	0	0		0	0	0
52	1	1	2	1	1	0	0	0	0	0	4.5	0	0	0
53	0
54	1	1	1	1	1	0	0	0	0	0	9	0	0	0
55	1	1	1	0	2	0	0	1	0	0		1	0	0
56	1	1	1	0	2	0	0	1	0	0		0	0	0
57	1	1	1	0	1	0	0	0	0	0		0	0	0
58	1	1	1	0	1	0	0	0	0	0		0	0	0
59	1	1	1	0	1	1	1	1	0	0		0	1	0
60	1	1	1	0	2	0	0	0	0	0		1	0	0
61	1	1	1	0	1	0	1	0	0	0		0	0	0
62	1	1	2	0	1	0	1	0	0	0		0	1	0
63	1	1	1	0	1	0	0	0	0	0		0	0	0
64	0
65	1	1	1	0	1	0	1	1	0	0		0	0	0
66	1	1	1	0	2	0	0	0	0	0		0	0	0
67	1	1	2	1	2	0	0	1	0	0	23	0	0	0
